# Supplementary material for: ﻿A new species of Monstrilla (Copepoda, Monstrilloida) from the western Caribbean with comments on M.wandelii Stephensen, 1913 and M.conjunctiva Giesbrecht, 1893
Source: Zookeys. 2022 Nov 4;1128:33–45. doi: 10.3897/zookeys.1128.84944 (PMC9836714; doi:10.3897/zookeys.1128.84944)
Supplement: XML Treatment for Monstrilla mahahualensis [file zookeys.1128.84944-treatment1.xml]

<!DOCTYPE tp:taxon-treatment
  PUBLIC "-//TaxonX//DTD Taxonomic Treatment Publishing DTD v0 20100105//EN" "tax-treatment-NSO.dtd">
<tp:taxon-treatment xmlns:tp="http://www.plazi.org/taxpub"><tp:treatment-meta><kwd-group><label>Taxon classification</label><kwd>
                  <named-content content-type="kingdom">Animalia</named-content>
                </kwd><kwd>
                  <named-content content-type="order">Monstrilloida</named-content>
                </kwd><kwd>
                  <named-content content-type="family">Monstrillidae</named-content>
                </kwd></kwd-group><mixed-citation publication-type="journal"><person-group><name><surname>Suárez-Morales</surname><given-names>Eduardo</given-names></name></person-group><article-title>﻿A new species of <italic><tp:taxon-name><tp:taxon-name-part taxon-name-part-type="genus" reg="Monstrilla">Monstrilla</tp:taxon-name-part></tp:taxon-name></italic> (<tp:taxon-name><tp:taxon-name-part taxon-name-part-type="subclass">Copepoda</tp:taxon-name-part></tp:taxon-name>, <tp:taxon-name><tp:taxon-name-part taxon-name-part-type="order">Monstrilloida</tp:taxon-name-part></tp:taxon-name>) from the western Caribbean with comments on <italic><tp:taxon-name><tp:taxon-name-part taxon-name-part-type="genus" reg="Monstrilla">M.</tp:taxon-name-part><tp:taxon-name-part taxon-name-part-type="species" reg="wandelii">wandelii</tp:taxon-name-part></tp:taxon-name></italic> Stephensen, 1913 and <italic><tp:taxon-name><tp:taxon-name-part taxon-name-part-type="genus" reg="Monstrilla">M.</tp:taxon-name-part><tp:taxon-name-part taxon-name-part-type="species" reg="conjunctiva">conjunctiva</tp:taxon-name-part></tp:taxon-name></italic> Giesbrecht, 1893</article-title><source>Zookeys</source><day>04</day><month>11</month><year>2022</year><volume>1128</volume><fpage>33</fpage><lpage>45</lpage><pub-id pub-id-type="doi">10.3897/zookeys.1128.84944</pub-id></mixed-citation></tp:treatment-meta><tp:nomenclature><label>﻿</label><tp:taxon-name>
                <object-id xmlns:xlink="http://www.w3.org/1999/xlink" content-type="arpha" xlink:type="simple">ABB19FFC-AA12-5340-BD25-0B43032845EF</object-id>
                <tp:taxon-name-part taxon-name-part-type="genus" reg="Monstrilla">Monstrilla</tp:taxon-name-part>
                <tp:taxon-name-part taxon-name-part-type="species" reg="mahahualensis">mahahualensis</tp:taxon-name-part>
                <object-id xmlns:xlink="http://www.w3.org/1999/xlink" content-type="zoobank" xlink:type="simple">https://zoobank.org/4761E010-CB8C-4F53-AC2B-F94E18AA6E16</object-id>
              </tp:taxon-name><tp:taxon-status xmlns:xlink="http://www.w3.org/1999/xlink" xlink:type="simple">sp. nov.</tp:taxon-status><xref ref-type="fig" rid="F1">Figs 1</xref><xref ref-type="fig" rid="F2">, 2</xref><xref ref-type="fig" rid="F3">, 3</xref><xref ref-type="fig" rid="F4">, 4</xref></tp:nomenclature><tp:treatment-sec sec-type="type material" id="SECID0ETNAC"><title>Type material.</title><p>Adult male <bold><italic>holotype</italic></bold>, partially dissected (ECO-CH-Z 10595); specimen mounted in glycerine, sealed with acrylic varnish; two slides, collected by L. Vásquez-Yeomans and A. González-Vera, December 31 1990, plankton sample; <bold><italic>Paratypes</italic></bold>: 3 adult males (ECO-CH-Z 10596), one mounted on slide, undissected, and 2 males in vial, ethanol-preserved, undissected; collection data as holotype. Additional non-type material: one adult male prepared for SEM examination following the procedures described by <xref ref-type="bibr" rid="B13">Silva-Briano et al. (2013)</xref>.</p></tp:treatment-sec><tp:treatment-sec sec-type="type locality" id="SECID0EDOAC"><title>Type locality.</title><p>Reef lagoon of Mahahual (<named-content xmlns:xlink="http://www.w3.org/1999/xlink" content-type="dwc:verbatimCoordinates" xlink:type="simple"><named-content content-type="geo-json" specific-use="{&#34;type&#34;:&#34;Point&#34;,&#34;coordinates&#34;:[-87.703058,18.719839]}" id="NCID0EMOAC" xlink:type="simple">18°43'11.42"N, 87°42'11.01"W</named-content></named-content>), southern coast of the Mexican Caribbean.</p></tp:treatment-sec><tp:treatment-sec sec-type="etymology" id="SECID0EROAC"><title>Etymology.</title><p>The species epithet, a toponym in singular, refers to the reef system of Mahahual, the type locality of this species. The gender is feminine.</p></tp:treatment-sec><tp:treatment-sec sec-type="diagnosis" id="SECID0EWOAC"><title>Diagnosis.</title><p>Male <italic><tp:taxon-name><tp:taxon-name-part taxon-name-part-type="genus" reg="Monstrilla">Monstrilla</tp:taxon-name-part></tp:taxon-name></italic> with light cuticular reticulation of cephalothorax covering cephalic area and 2/3 of post-oral cephalothorax surface. Antennule 5-segmented, geniculate, segments 3 and 4 indistinctly segmented, intersegmental division marked by constriction. First antennulary segment unarmed, segments 3 and 4 each with discoid integumental structures of unknown function; armature of segments 4 and 5 reduced. Element 4d1 (<xref ref-type="bibr" rid="B5">Grygier and Ohtsuka 1995</xref>) robust, spinulate. Legs 1–4 with relatively long outer exopodal spines. Genital complex type II (<xref ref-type="bibr" rid="B18">Suárez-Morales 2000c</xref>) with short, thick shaft carrying pair of lappets subdistally. Lappets simple, conical, weakly asymmetrical, with outer surface furnished with rows of spinules. Fifth legs represented by pair of bulbous processes armed with long distal seta reaching beyond posterior margin of caudal rami.</p></tp:treatment-sec><tp:treatment-sec sec-type="description" id="SECID0ELPAC"><title>Description of adult male.</title><p>Body size of holotype 2.56 mm, of one paratype 2.72 mm measured from forehead margin to posterior end of anal somite. Body tagmosis as usual in males of <italic><tp:taxon-name><tp:taxon-name-part taxon-name-part-type="genus" reg="Monstrilla">Monstrilla</tp:taxon-name-part></tp:taxon-name></italic> (<xref ref-type="bibr" rid="B24">Suárez-Morales and Castellanos-Osorio 2019</xref>; <xref ref-type="bibr" rid="B18">Suárez-Morales 2000c</xref>; <xref ref-type="bibr" rid="B23">Suárez-Morales 2022</xref>). First pedigerous thoracic somite incorporated into cephalothorax. Cephalothorax long, cylindrical, relatively robust, representing about 60% of total body length. Oral cone located at 40% of way back along ventral surface of cephalothorax (Fig. <xref ref-type="fig" rid="F1">1B</xref>). Cephalic region anteriorly subquadrate, forehead flat (Fig. <xref ref-type="fig" rid="F1">1A</xref>). Ocelli poorly developed, almost unpigmented. Small oval hyaline bodies (see <xref ref-type="bibr" rid="B22">Suárez-Morales 2018</xref>; Fig. <xref ref-type="fig" rid="F1">1A</xref>) adjacent to rounded ocelli. Cuticular ornamentation of cephalothorax including light cuticular reticulation showing irregular pattern covering cephalic area and almost 2/3 of post-oral cephalothoracic surface (Fig. <xref ref-type="fig" rid="F1">1A</xref>). On ventral surface, three pairs of nipple-like processes present between oral cone and antennule bases (Fig. <xref ref-type="fig" rid="F1">1B</xref>); two foremost ventral processes with adjacent pattern of minute transverse wrinkles and small papillae (Figs <xref ref-type="fig" rid="F1">1B</xref>, <xref ref-type="fig" rid="F2">2C</xref>). Oral cone moderately produced, with adjacent field of faint, transverse striae (oc in Fig. <xref ref-type="fig" rid="F1">1B</xref>).</p><fig id="F1" position="float" orientation="portrait"><object-id xmlns:xlink="http://www.w3.org/1999/xlink" content-type="doi" xlink:type="simple">10.3897/zookeys.1128.84944.figure1</object-id><object-id xmlns:xlink="http://www.w3.org/1999/xlink" content-type="arpha" xlink:type="simple">6F4D7762-7BED-5989-8E32-59DF761D282B</object-id><label>Figure 1.</label><caption><p><italic><tp:taxon-name><tp:taxon-name-part taxon-name-part-type="genus" reg="Monstrilla">Monstrilla</tp:taxon-name-part><tp:taxon-name-part taxon-name-part-type="species" reg="mahahualensis">mahahualensis</tp:taxon-name-part></tp:taxon-name></italic> sp. nov., holotype adult male from Mahahual, Mexico <bold>A</bold> cephalic region showing weak reticulation pattern, dorsal view <bold>B</bold> perioral area showing oral cone (oc), cuticular processes and ornamentation, ventral view <bold>C</bold> antennule segments 2 and 3 showing setation pattern and position of integumental structure <bold>D</bold> urosome showing fifth legs and genital complex, lateral view <bold>E</bold> third and fourth antennule segments showing setation pattern and position of integumental structure (is) <bold>F</bold> fourth and fifth antennule segments showing setation pattern and position of integumental structure <bold>G</bold> fifth antennule segment showing setation pattern Scale bars: 50 μm (<bold>A–G</bold>).</p></caption><graphic xmlns:xlink="http://www.w3.org/1999/xlink" xlink:href="zookeys-1128-033_article-84944__-g001.jpg" position="float" orientation="portrait" xlink:type="simple" id="oo_765790.jpg"><uri content-type="original_file" xlink:type="simple">https://binary.pensoft.net/fig/765790</uri></graphic></fig><p>Urosome consisting of five somites: fifth pedigerous somite (largest of urosome, with fifth legs), genital somite (with genital complex on ventral surface), two free somites, and short anal somite. Length ratio of urosomites (from proximal to distal) being: 44.1: 24.4: 12.6: 10.1: 8.8 = 100 (Figs <xref ref-type="fig" rid="F1">1D</xref>, <xref ref-type="fig" rid="F2">2F</xref>, <xref ref-type="fig" rid="F3">3F</xref>).</p><p>Antennules representing about 40% of total body length, and almost 65% of cephalothorax length. As usual in males of <italic><tp:taxon-name><tp:taxon-name-part taxon-name-part-type="genus" reg="Monstrilla">Monstrilla</tp:taxon-name-part></tp:taxon-name></italic>, antennules indistinctly five-segmented, geniculation between segments 4 and 5 (Figs <xref ref-type="fig" rid="F1">1F</xref>, <xref ref-type="fig" rid="F2">2A, B</xref>). Following setal nomenclature proposed by <xref ref-type="bibr" rid="B5">Grygier and Ohtsuka (1995)</xref> for female monstrilloid copepod antennules. First segment lacking setal element 1. Second segment carrying six elements, including short elements 2v<sub>1-3</sub>, and 2d<sub>1,2</sub> plus long seta IId, with broad socket (Fig. <xref ref-type="fig" rid="F1">1C</xref>). Second and third segments separate. Third segment short, globose, with setiform flexible medial element 3 reaching about proximal 1/3 of fourth segment; inner surface of segment with discoid integumental structure of unknown function (Fig. <xref ref-type="fig" rid="F1">1C</xref>, <italic>is</italic> in Figs <xref ref-type="fig" rid="F1">1E</xref>, <xref ref-type="fig" rid="F3">3E</xref>, <xref ref-type="fig" rid="F4">4C, D</xref>) at insertion of element 3; structure present in the right antennule only. Setae IIId, IIIv absent. Fourth segment fused with third, division marked by moderate constriction; segment armed with five setal elements: 4d1, 4v<sub>1-3</sub>, IVv, and long aesthetasc (4aes) (Fig. <xref ref-type="fig" rid="F1">1F</xref>, <xref ref-type="fig" rid="F4">4D</xref>); discoid integumental structure like that on third segment present at insertion of elements 4d<sub>1</sub> and 4v<sub>1-3</sub> (Figs <xref ref-type="fig" rid="F1">1E</xref>, <xref ref-type="fig" rid="F2">2D</xref>, <xref ref-type="fig" rid="F3">3E</xref>). Setal element 4v<sub>1</sub> longer than 4v2, 3; element 4d1 robust, spiniform, pinnate (Fig. <xref ref-type="fig" rid="F1">1E</xref>). Distal fifth segment geniculate, slightly longer than preceding fourth segment (Fig. <xref ref-type="fig" rid="F1">1F</xref>), with reduced armature, armed with six setal elements (<italic>sensu</italic><xref ref-type="bibr" rid="B9">Huys et al. 2007</xref>) (see Table <xref ref-type="table" rid="T2">2</xref>). Spiniform apical elements 61 and 62 (<italic>sensu</italic><xref ref-type="bibr" rid="B5">Grygier and Ohtsuka 1995</xref>), or 1,2 (<italic>sensu</italic><xref ref-type="bibr" rid="B9">Huys et al. 2007</xref>) present, unequally long (Figs <xref ref-type="fig" rid="F2">2A</xref>, <xref ref-type="fig" rid="F4">4A</xref>). Length ratio of antennular segments (proximal to distal): 11.4: 19.8: 11.4: 27.8: 29.6 = 100 (Fig. <xref ref-type="fig" rid="F2">2A, B</xref>).</p><fig id="F2" position="float" orientation="portrait"><object-id xmlns:xlink="http://www.w3.org/1999/xlink" content-type="doi" xlink:type="simple">10.3897/zookeys.1128.84944.figure2</object-id><object-id xmlns:xlink="http://www.w3.org/1999/xlink" content-type="arpha" xlink:type="simple">D7BAE32D-5755-5F83-A080-51E53C71D402</object-id><label>Figure 2.</label><caption><p><italic><tp:taxon-name><tp:taxon-name-part taxon-name-part-type="genus" reg="Monstrilla">Monstrilla</tp:taxon-name-part><tp:taxon-name-part taxon-name-part-type="species" reg="mahahualensis">mahahualensis</tp:taxon-name-part></tp:taxon-name></italic> sp. nov., SEM-prepared adult male from Mahahual, Mexico <bold>A</bold> antennules, ventral view indicating purported segments 3–5 <bold>B</bold> same, semi- lateral view indicating purported segments 1–5 <bold>C</bold> detail of wrinkled cuticular field on perioral surface, ventral view <bold>D</bold> purported fourth antennulary segment showing setation pattern and second integumental structure (is2) <bold>E</bold> legs 1–3 showing endopodal and exopodal rami general setation pattern, arrows indicate relatively long outer exopodal spines, ventral view <bold>F</bold> urosome with fifth legs armed with long setae, and genital complex, ventral view. Setal elements on antennule segments 1–4 labeled following <xref ref-type="bibr" rid="B5">Grygier and Ohtsuka’s (1995)</xref> nomenclature.</p></caption><graphic xmlns:xlink="http://www.w3.org/1999/xlink" xlink:href="zookeys-1128-033_article-84944__-g002.jpg" position="float" orientation="portrait" xlink:type="simple" id="oo_765791.jpg"><uri content-type="original_file" xlink:type="simple">https://binary.pensoft.net/fig/765791</uri></graphic></fig><p>First incorporated pedigerous thoracic somite and succeeding three thoracic somites each bearing well-developed biramous swimming legs (Figs <xref ref-type="fig" rid="F2">2E</xref>, <xref ref-type="fig" rid="F3">3D</xref>). Swimming legs 1–4 as in <italic><tp:taxon-name><tp:taxon-name-part taxon-name-part-type="genus" reg="Monstrilla">M.</tp:taxon-name-part><tp:taxon-name-part taxon-name-part-type="species" reg="mariaeugeniae">mariaeugeniae</tp:taxon-name-part></tp:taxon-name></italic> (<xref ref-type="bibr" rid="B27">Suárez-Morales and Islas-Landeros 1993</xref>, fig. 1c, d, i, j), all with triarticulate endopodites and exopodites and same armament pattern except for leg 1 exopodite, bearing one seta fewer on distal segment (Fig. <xref ref-type="fig" rid="F1">1E</xref>). Exopodites longer than endopodites. Distal spiniform seta of third exopodite with denticles along outer margin, inner margin weakly setulose in all legs (* in Fig. <xref ref-type="fig" rid="F3">3D</xref>). Outer spines of exopodal segments 1 and 3 of all legs noticeably long (arrowheads in Fig. <xref ref-type="fig" rid="F3">3D</xref>). Basis of swimming legs 2–4 with short basipodal seta; basipodal seta on legs 1 and 2 not observed; seta on leg 3 long. All natatory setae lightly and biserially plumose. <xref ref-type="bibr" rid="B8">Huys and Boxshall (1991)</xref> was followed for general and setation nomenclature. Armament formula of legs1–4 as in Table <xref ref-type="table" rid="T1">1</xref>.</p><table-wrap id="T1" position="float" orientation="portrait"><label>Table 1.</label><caption><p>Armature of swimming legs 1–4 including basipodites, exopodites and endopodites. Roman numerals indicate spiniform elements, Arabic numbers indicate setiform elements.</p></caption><table id="TID0EEYAE" rules="all"><tbody><tr><th rowspan="1" colspan="1"/><th rowspan="1" colspan="1">Basipodite</th><th rowspan="1" colspan="1">Endopodite</th><th rowspan="1" colspan="1">Exopodite</th></tr><tr><td rowspan="1" colspan="1">Leg 1</td><td rowspan="1" colspan="1">1-0</td><td rowspan="1" colspan="1">I-1;0-1;,2.2.1</td><td rowspan="1" colspan="1">I-0;0-1; I,2,2</td></tr><tr><td rowspan="1" colspan="1">Legs 2–4</td><td rowspan="1" colspan="1">1-0</td><td rowspan="1" colspan="1">0-1;0-1;2,2,1</td><td rowspan="1" colspan="1">I-1;0-1; I,2,2,1</td></tr></tbody></table></table-wrap><fig id="F3" position="float" orientation="portrait"><object-id xmlns:xlink="http://www.w3.org/1999/xlink" content-type="doi" xlink:type="simple">10.3897/zookeys.1128.84944.figure3</object-id><object-id xmlns:xlink="http://www.w3.org/1999/xlink" content-type="arpha" xlink:type="simple">A6AFC5ED-33D3-5060-B2A1-D89FCC6D3905</object-id><label>Figure 3.</label><caption><p><italic><tp:taxon-name><tp:taxon-name-part taxon-name-part-type="genus" reg="Monstrilla">Monstrilla</tp:taxon-name-part><tp:taxon-name-part taxon-name-part-type="species" reg="mahahualensis">mahahualensis</tp:taxon-name-part></tp:taxon-name></italic> sp. nov., SEM-prepared adult male from Mahahual, Mexico, female holotype <bold>A</bold> detail of right genital lappet showing cuticle ornamentation, ventral view <bold>B</bold> same, left genital lappet, semi-lateral view <bold>C</bold> apical surface of genital complex showing genital opening and paired opercular flaps (ofl), ventral view <bold>D</bold> swimming les 2–4 showing setation pattern and long exopodal spines (arrowheads) <bold>E</bold> integumental structure on antennule segment 4, ventral view <bold>F</bold> urosome, genital complex, and caudal rami showing setation pattern (setae II–V).</p></caption><graphic xmlns:xlink="http://www.w3.org/1999/xlink" xlink:href="zookeys-1128-033_article-84944__-g003.jpg" position="float" orientation="portrait" xlink:type="simple" id="oo_765792.jpg"><uri content-type="original_file" xlink:type="simple">https://binary.pensoft.net/fig/765792</uri></graphic></fig><p>Fifth legs reduced, represented by pair of small globose protuberances on ventral surface of fifth pedigerous somite armed with long single seta reaching beyond posterior margin of caudal rami (Figs <xref ref-type="fig" rid="F1">1D</xref>, <italic>l5s</italic> in Figs <xref ref-type="fig" rid="F2">2F</xref>, <xref ref-type="fig" rid="F3">3F</xref>, <xref ref-type="fig" rid="F4">4B</xref>). Genital somite carrying genital complex consisting of short, thick medially curved shaft bearing paired subdistal genital lappets (Figs <xref ref-type="fig" rid="F2">2F</xref>, <xref ref-type="fig" rid="F3">3A–C</xref>, <xref ref-type="fig" rid="F4">4B, E</xref>). Lappets divergent, conical, tapering distally, ornamented with rows of spinules on inner surface (Fig. <xref ref-type="fig" rid="F3">3A, B</xref>); genital complex carrying genital opening with pair of rounded opercular flaps in apical position (<italic>ofl</italic> in Fig. <xref ref-type="fig" rid="F3">3C</xref>).</p><p>Caudal rami subrectangular, each ramus approximately 1.3 times as long as wide, bearing four caudal setae (setae II–V; <xref ref-type="bibr" rid="B8">Huys and Boxshall 1991</xref>), armature incomplete in some specimens, but sockets indicate setal insertions (Figs <xref ref-type="fig" rid="F2">2F</xref>, <xref ref-type="fig" rid="F3">3F</xref>, <xref ref-type="fig" rid="F4">4B</xref>).</p><fig id="F4" position="float" orientation="portrait"><object-id xmlns:xlink="http://www.w3.org/1999/xlink" content-type="doi" xlink:type="simple">10.3897/zookeys.1128.84944.figure4</object-id><object-id xmlns:xlink="http://www.w3.org/1999/xlink" content-type="arpha" xlink:type="simple">FE4528A9-843E-50B1-A12D-2DEBF15E9746</object-id><label>Figure 4.</label><caption><p><italic><tp:taxon-name><tp:taxon-name-part taxon-name-part-type="genus" reg="Monstrilla">Monstrilla</tp:taxon-name-part><tp:taxon-name-part taxon-name-part-type="species" reg="mahahualensis">mahahualensis</tp:taxon-name-part></tp:taxon-name></italic> sp. nov., SEM-prepared adult male from Mahahual, Mexico <bold>A</bold> right antennule fifth segment showing terminal setal elements, ventral view <bold>B</bold> distal part of urosome showing genital complex, fifth legs with long setae (L5s) <bold>C</bold> integumental structure 1 (<italic>is</italic>), on third antennulary segment, semi-lateral view <bold>D</bold> integumental structure 2 (<italic>is</italic>) on fourth antennulary segment, ventral view <bold>E</bold> genital complex showing genital opening and paired genital lappets(<italic>gl</italic>) <bold>F</bold> detail of anal somite, ventral view. Setal elements on segments 1–4 labeled following <xref ref-type="bibr" rid="B5">Grygier and Ohtsuka’s (1995)</xref> nomenclature; armature of fifth segment labeled following <xref ref-type="bibr" rid="B9">Huys et al. (2007)</xref>; ae2 on distal segment follows <xref ref-type="bibr" rid="B9">Huys et al. (2007)</xref> sequence notation of antennulary aesthetascs. Arrows indicate proximal rounded protuberance on fifth antennulary segment. Scale bars: 75 μm (<bold>A, B</bold>).</p></caption><graphic xmlns:xlink="http://www.w3.org/1999/xlink" xlink:href="zookeys-1128-033_article-84944__-g004.jpg" position="float" orientation="portrait" xlink:type="simple" id="oo_765793.jpg"><uri content-type="original_file" xlink:type="simple">https://binary.pensoft.net/fig/765793</uri></graphic></fig><p><bold>Female.</bold> Unknown.</p></tp:treatment-sec><tp:treatment-sec><!--Section generated to contain objects referenced in tp:taxon-treatment.--><table-wrap id="T2" position="float" orientation="portrait"><label>Table 2.</label><caption><p>Comparison of male antennule armature patterns of different species and populations with <italic><tp:taxon-name><tp:taxon-name-part taxon-name-part-type="genus" reg="Monstrilla">M.</tp:taxon-name-part><tp:taxon-name-part taxon-name-part-type="species" reg="conjunctiva">conjunctiva</tp:taxon-name-part></tp:taxon-name></italic>-like genitalia. Identification of elements on A1 segments 1–4 followed <xref ref-type="bibr" rid="B5">Grygier and Ohtsuka’s (1995)</xref> nomenclature; for elements on A1 segment 5, <xref ref-type="bibr" rid="B9">Huys et al.’s (2007)</xref> nomenclature was followed.</p></caption><table id="TID0EJ5AE" rules="all"><tbody><tr><th rowspan="1" colspan="1">A1 elements (<italic>sensu</italic><xref ref-type="bibr" rid="B5">Grygier and Ohtsuka 1995</xref>)</th><th rowspan="1" colspan="1"><italic><tp:taxon-name><tp:taxon-name-part taxon-name-part-type="genus" reg="Monstrilla">M.</tp:taxon-name-part><tp:taxon-name-part taxon-name-part-type="species" reg="mahahualensis">mahahualensis</tp:taxon-name-part></tp:taxon-name></italic> sp. nov.</th><th rowspan="1" colspan="1"><italic><tp:taxon-name><tp:taxon-name-part taxon-name-part-type="genus" reg="Monstrilla">M.</tp:taxon-name-part><tp:taxon-name-part taxon-name-part-type="species" reg="conjunctiva">conjunctiva</tp:taxon-name-part></tp:taxon-name></italic> Giesbrecht, 1902</th><th rowspan="1" colspan="1">
                <italic>
                  <tp:taxon-name><tp:taxon-name-part taxon-name-part-type="genus" reg="Monstrilla">M.</tp:taxon-name-part><tp:taxon-name-part taxon-name-part-type="species" reg="wandelii">wandelii</tp:taxon-name-part></tp:taxon-name>
                </italic>
                <xref ref-type="bibr" rid="B12">Park (1967)</xref>
              </th></tr><tr><td rowspan="1" colspan="1">61/62 ratio</td><td rowspan="1" colspan="1">0.66</td><td rowspan="1" colspan="1">0.4</td><td rowspan="1" colspan="1">0.9</td></tr><tr><td rowspan="1" colspan="1">Element 1</td><td rowspan="1" colspan="1">absent</td><td rowspan="1" colspan="1">absent</td><td rowspan="1" colspan="1">absent</td></tr><tr><td rowspan="1" colspan="1">Elements on S2</td><td rowspan="1" colspan="1">2v<sub>1-3</sub>, 2d<sub>1,2</sub>, IId</td><td rowspan="1" colspan="1">2v<sub>1-3</sub>, 2d<sub>1,2</sub></td><td rowspan="1" colspan="1">2v<sub>1-3</sub>, 2d<sub>1,2</sub>, IId</td></tr><tr><td rowspan="1" colspan="1">Elements on S3</td><td rowspan="1" colspan="1">IIIv, IIId, 3</td><td rowspan="1" colspan="1">IIIv, IIId, 3</td><td rowspan="1" colspan="1">IIIv, IIId, 3</td></tr><tr><td rowspan="1" colspan="1">Elements on S4</td><td rowspan="1" colspan="1">4v<sub>1-3</sub>, 4d<sub>1,</sub> 4aes, IVv</td><td rowspan="1" colspan="1">4v<sub>1-3</sub>, 4d<sub>1,</sub> 4aes, IVd</td><td rowspan="1" colspan="1">4v<sub>1-3</sub>, 4d<sub>1,2</sub>, 4aes, IVv</td></tr><tr><td rowspan="1" colspan="1">Elements on S5*</td><td rowspan="1" colspan="1">1,2,6, C,B AE2</td><td rowspan="1" colspan="1">1, 2, 4, 6, C, AE2</td><td rowspan="1" colspan="1">1, 2, 4, 6,C, AE2</td></tr></tbody></table></table-wrap></tp:treatment-sec><ref-list><ref id="B5"><mixed-citation xmlns:xlink="http://www.w3.org/1999/xlink" xlink:type="simple"><person-group><name name-style="western"><surname>Grygier</surname><given-names>MJ</given-names></name><name name-style="western"><surname>Ohtsuka</surname><given-names>S</given-names></name></person-group> (<year>1995</year>) <article-title>SEM observation of the nauplius of <italic><tp:taxon-name><tp:taxon-name-part taxon-name-part-type="genus">Monstrilla</tp:taxon-name-part><tp:taxon-name-part taxon-name-part-type="species">hamatapex</tp:taxon-name-part></tp:taxon-name></italic>, new species, from Japan and an example of upgraded descriptive standards for monstrilloid copepods.</article-title><source>Journal of Crustacean Biology</source><volume>15</volume>(<issue>4</issue>): <fpage>703</fpage>–<lpage>719</lpage>. <ext-link xlink:type="simple" ext-link-type="doi" xlink:href="10.2307/1548820">https://doi.org/10.2307/1548820</ext-link></mixed-citation></ref><ref id="B9"><mixed-citation xmlns:xlink="http://www.w3.org/1999/xlink" xlink:type="simple"><person-group><name name-style="western"><surname>Huys</surname><given-names>R</given-names></name><name name-style="western"><surname>Llewellyn-Hughes</surname><given-names>J</given-names></name><name name-style="western"><surname>Conroy-Dalton</surname><given-names>S</given-names></name><name name-style="western"><surname>Olson</surname><given-names>PD</given-names></name><name name-style="western"><surname>Spinks</surname><given-names>JN</given-names></name><name name-style="western"><surname>Johnston</surname><given-names>DA</given-names></name></person-group> (<year>2007</year>) <article-title>Extraordinary host switching in siphonostomatoid copepods and the demise of the <tp:taxon-name><tp:taxon-name-part taxon-name-part-type="order">Monstrilloida</tp:taxon-name-part></tp:taxon-name>: Integrating molecular data, ontogeny and antennulary morphology.</article-title><source>Molecular Phylogenetics and Evolution</source><volume>43</volume>(<issue>2</issue>): <fpage>368</fpage>–<lpage>378</lpage>. <ext-link xlink:type="simple" ext-link-type="doi" xlink:href="10.1016/j.ympev.2007.02.004">https://doi.org/10.1016/j.ympev.2007.02.004</ext-link></mixed-citation></ref><ref id="B13"><mixed-citation xmlns:xlink="http://www.w3.org/1999/xlink" xlink:type="simple"><person-group><name name-style="western"><surname>Silva-Briano</surname><given-names>M</given-names></name><name name-style="western"><surname>Adabache</surname><given-names>A</given-names></name><name name-style="western"><surname>Guerrero-Jiménez</surname><given-names>G</given-names></name></person-group> (<year>2013</year>) <article-title>Additions to the taxonomy of <italic><tp:taxon-name><tp:taxon-name-part taxon-name-part-type="genus">Brachionus</tp:taxon-name-part><tp:taxon-name-part taxon-name-part-type="species">josefinae</tp:taxon-name-part></tp:taxon-name></italic> (<tp:taxon-name><tp:taxon-name-part taxon-name-part-type="phylum">Rotifera</tp:taxon-name-part></tp:taxon-name>: <tp:taxon-name><tp:taxon-name-part taxon-name-part-type="subclass">Monogononta</tp:taxon-name-part></tp:taxon-name>: <tp:taxon-name><tp:taxon-name-part taxon-name-part-type="family">Brachionidae</tp:taxon-name-part></tp:taxon-name>).</article-title><source>Hidrobiológica</source><volume>23</volume>(<issue>3</issue>): <fpage>450</fpage>–<lpage>455</lpage>.</mixed-citation></ref><ref id="B18"><mixed-citation xmlns:xlink="http://www.w3.org/1999/xlink" xlink:type="simple"><person-group><name name-style="western"><surname>Suárez-Morales</surname><given-names>E</given-names></name></person-group> (<year>2000c</year>) The male of <italic><tp:taxon-name><tp:taxon-name-part taxon-name-part-type="genus">Cymbasoma</tp:taxon-name-part><tp:taxon-name-part taxon-name-part-type="species">quintanarooense</tp:taxon-name-part></tp:taxon-name></italic> (Suárez-Morales) (<tp:taxon-name><tp:taxon-name-part taxon-name-part-type="subclass">Copepoda</tp:taxon-name-part></tp:taxon-name>, <tp:taxon-name><tp:taxon-name-part taxon-name-part-type="order">Monstrilloida</tp:taxon-name-part></tp:taxon-name>) from the Caribbean with an identification key for the known males of <italic><tp:taxon-name><tp:taxon-name-part taxon-name-part-type="genus">Cymbasoma</tp:taxon-name-part></tp:taxon-name></italic>. Marine Biology Research 85(3): 203–210. <ext-link xlink:type="simple" ext-link-type="doi" xlink:href="10.1080/00364827.2000.10414573">https://doi.org/10.1080/00364827.2000.10414573</ext-link></mixed-citation></ref><ref id="B24"><mixed-citation xmlns:xlink="http://www.w3.org/1999/xlink" xlink:type="simple"><person-group><name name-style="western"><surname>Suárez-Morales</surname><given-names>E</given-names></name><name name-style="western"><surname>Castellanos-Osorio</surname><given-names>I</given-names></name></person-group> (<year>2019</year>) <article-title>A new species of <italic><tp:taxon-name><tp:taxon-name-part taxon-name-part-type="genus">Monstrilla</tp:taxon-name-part></tp:taxon-name></italic> (<tp:taxon-name><tp:taxon-name-part taxon-name-part-type="subclass">Copepoda</tp:taxon-name-part></tp:taxon-name>, <tp:taxon-name><tp:taxon-name-part taxon-name-part-type="order">Monstrilloida</tp:taxon-name-part></tp:taxon-name>, <tp:taxon-name><tp:taxon-name-part taxon-name-part-type="family">Monstrillidae</tp:taxon-name-part></tp:taxon-name>) from the plankton of a bay system of the northwestern Caribbean, with a key to species.</article-title><source>ZooKeys</source><volume>876</volume>: <fpage>111</fpage>–<lpage>123</lpage>. <ext-link xlink:type="simple" ext-link-type="doi" xlink:href="10.3897/zookeys.876.38400">https://doi.org/10.3897/zookeys.876.38400</ext-link></mixed-citation></ref><ref id="B23"><mixed-citation xmlns:xlink="http://www.w3.org/1999/xlink" xlink:type="simple"><person-group><name name-style="western"><surname>Suárez-Morales</surname><given-names>E</given-names></name></person-group> (<year>2022</year>) <article-title>A new species of <italic><tp:taxon-name><tp:taxon-name-part taxon-name-part-type="genus">Monstrilla</tp:taxon-name-part></tp:taxon-name></italic> (<tp:taxon-name><tp:taxon-name-part taxon-name-part-type="subphylum">Crustacea</tp:taxon-name-part></tp:taxon-name>: <tp:taxon-name><tp:taxon-name-part taxon-name-part-type="subclass">Copepoda</tp:taxon-name-part></tp:taxon-name>: <tp:taxon-name><tp:taxon-name-part taxon-name-part-type="order">Monstrilloida</tp:taxon-name-part></tp:taxon-name>: <tp:taxon-name><tp:taxon-name-part taxon-name-part-type="family">Monstrillidae</tp:taxon-name-part></tp:taxon-name>) collected by the R / V <italic>Albatross</italic> (1908) from the Sulu Sea, Philippines.</article-title><source>Journal of Natural History</source><volume>55</volume>(<issue>47–48</issue>): <fpage>3041</fpage>–<lpage>3052</lpage>. <ext-link xlink:type="simple" ext-link-type="doi" xlink:href="10.1080/00222933.2022.2032444">https://doi.org/10.1080/00222933.2022.2032444</ext-link></mixed-citation></ref><ref id="B22"><mixed-citation xmlns:xlink="http://www.w3.org/1999/xlink" xlink:type="simple"><person-group><name name-style="western"><surname>Suárez-Morales</surname><given-names>E</given-names></name></person-group> (<year>2018</year>) <article-title>Monstrilloid copepods: the best of three worlds.</article-title><source>Bulletin of the Southern California Academy of Sciences</source><volume>107</volume>(<issue>2</issue>): <fpage>92</fpage>–<lpage>103</lpage>. <ext-link xlink:type="simple" ext-link-type="doi" xlink:href="10.3160/3646.1">https://doi.org/10.3160/3646.1</ext-link></mixed-citation></ref><ref id="B12"><mixed-citation xmlns:xlink="http://www.w3.org/1999/xlink" xlink:type="simple"><person-group><name name-style="western"><surname>Park</surname><given-names>TS</given-names></name></person-group> (<year>1967</year>) <article-title>Two unreported species and one new species of <italic><tp:taxon-name><tp:taxon-name-part taxon-name-part-type="genus">Monstrilla</tp:taxon-name-part></tp:taxon-name></italic> (<tp:taxon-name><tp:taxon-name-part taxon-name-part-type="subclass">Copepoda</tp:taxon-name-part></tp:taxon-name>: <tp:taxon-name><tp:taxon-name-part taxon-name-part-type="order">Monstrilloida</tp:taxon-name-part></tp:taxon-name>) from the Strait of Georgia.</article-title><source>Transactions of the American Microscopical Society</source><volume>86</volume>(<issue>2</issue>): <fpage>144</fpage>–<lpage>152</lpage>. <ext-link xlink:type="simple" ext-link-type="doi" xlink:href="10.2307/3224681">https://doi.org/10.2307/3224681</ext-link></mixed-citation></ref><ref id="B27"><mixed-citation xmlns:xlink="http://www.w3.org/1999/xlink" xlink:type="simple"><person-group><name name-style="western"><surname>Suárez-Morales</surname><given-names>E</given-names></name><name name-style="western"><surname>Islas-Landeros</surname><given-names>M</given-names></name></person-group> (<year>1993</year>) <article-title>A new species of <italic><tp:taxon-name><tp:taxon-name-part taxon-name-part-type="genus">Monstrilla</tp:taxon-name-part></tp:taxon-name></italic> (<tp:taxon-name><tp:taxon-name-part taxon-name-part-type="subclass">Copepoda</tp:taxon-name-part></tp:taxon-name>: <tp:taxon-name><tp:taxon-name-part taxon-name-part-type="order">Monstrilloida</tp:taxon-name-part></tp:taxon-name>) from a reef lagoon off the Mexican coast of the Caribbean Sea.</article-title><source>Hydrobiologia</source><volume>271</volume>: <fpage>45</fpage>–<lpage>48</lpage>. <ext-link xlink:type="simple" ext-link-type="doi" xlink:href="10.1007/BF00005694">https://doi.org/10.1007/BF00005694</ext-link></mixed-citation></ref><ref id="B8"><mixed-citation xmlns:xlink="http://www.w3.org/1999/xlink" xlink:type="simple"><person-group><name name-style="western"><surname>Huys</surname><given-names>R</given-names></name><name name-style="western"><surname>Boxshall</surname><given-names>GA</given-names></name></person-group> (<year>1991</year>) <source>Copepod Evolution.</source><publisher-name>The Ray Society</publisher-name>, <publisher-loc>London</publisher-loc>, <size units="page">468 pp</size>.</mixed-citation></ref></ref-list></tp:taxon-treatment>
